# Supplementary material for: A Novel Intronic Mutation in MBD5 Results in Autosomal Dominant Intellectual Disability Type 1 due to Abnormal Splicing
Source: Mol Genet Genomic Med. 2025 Jul 15;13(7):e70121. doi: 10.1002/mgg3.70121 (PMC12261026; doi:10.1002/mgg3.70121)
Supplement: Supplementary file 1 — Data S1. [file MGG3-13-e70121-s001.zip]

Archive with 4 entries (4 files):
- MGG370121-sup-0001-Supplementary Materials_1.docx
- MGG370121-sup-0002-Supplementary Materials_2 Table 1_PCR primer sequences.docx
- MGG370121-sup-0003-Supplementary Materials_3.docx
- MGG370121-sup-0004-Supplementary Materials_4.docx
